# Supplementary material for: An Oncolytic Vaccinia Virus Expressing Aphrocallistes Vastus Lectin Modulates Hepatocellular Carcinoma Metabolism via ACSS2/TFEB-Mediated Autophagy and Lipid Accumulation
Source: Mar Drugs. 2025 Jul 24;23(8):297. doi: 10.3390/md23080297 (PMC12387248; doi:10.3390/md23080297)
Supplement: Supplementary file 1 [file marinedrugs-23-00297-s001.zip]

Archive with 1 entries (1 files):
- marinedrugs-3711522-supplementary.pdf
